# Supplementary material for: Direct costs of illness of patients with chronic cough in rural Malawi—Experiences from Dowa and Ntchisi districts
Source: PLoS One. 2019 Dec 31;14(12):e0225712. doi: 10.1371/journal.pone.0225712 (PMC6938385; doi:10.1371/journal.pone.0225712)
Supplement: S1 Data — (XLSX) [file pone.0225712.s001.xlsx]

## Sheet: Data
sex_re	mstatus_re	uniqueid_hh	uniqueid_resp	passport_conf	agegroup	totcost_med	totcost_nonmed	education_re_new	disease	commorb_new	occupation	admin_cost	diagtest_cost	xray_cost	drug_cost	transport_cost	food_cost	accommodation_cost	totcost	lntotcost
2	1	8	23	1	2	4000	3300	2	4	0	0	0	4000	0	0	3000	300	0	7300	8.89563
2	1	10	28	1	2	2500	3500	2	4	0	0	0	2500	0	0	3000	500	0	6000	8.69951
1	1	17	42	1	2	0	4700	2	1	0	0	0	0	0	0	4000	700	0	4700	8.45532
2	1	27	73	1	3	0	1200	1	2	0	0	0	0	0	0	1000	200	0	1200	7.09008
1	1	29	80	1	3	0	1000	2	0	1	0	0	0	0	0	1000	0	0	1000	6.90775
2	1	31	88	1	3	0	1000	1	2	0	0	0	0	0	0	1000	0	0	1000	6.90775
2	1	39	109	1	2	0	0	2	3	0	0	0	0	0	0	0	0	0	0
1	1	70	178	1	2	4850	700	2	4	0	0	100	1750	0	3000	500	200	0	5550	8.62155
1	1	124	328	1	3	4500	7700	2	4	0	0	0	0	2750	1750	7200	500	0	12200	9.40919
1	1	125	333	1	4	3300	11500	2	4	0	0	0	0	0	3300	11500	0	0	14800	9.60238
2	1	146	399	1	3	0	0	1	2	0	0	0	0	0	0	0	0	0	0
1	1	161	441	1	2	0	2400	3	2	0	2	0	0	0	0	2400	0	0	2400	7.78322
2	4	161	445	1	2	0	3000	3	2	0	0	0	0	0	0	3000	0	0	3000	8.00637
1	1	162	447	1	2	4000	2600	3	2	0	2	2000	0	0	2000	2000	600	0	6600	8.79482
2	1	238	646	1	2	0	0	2	4	0	1	0	0	0	0	0	0	0	0
2	3	247	666	1	3	0	0	2	1	0	0	0	0	0	0	0	0	0	0
1	1	257	690	1	2	0	0	2	4	0	1	0	0	0	0	0	0	0	0
2	1	292	779	1	2	150	100	2	4	0	0	150	0	0	0	0	100	0	250	5.52146
2	3	294	784	1	2	50	50	1	4	0	0	50	0	0	0	0	50	0	100	4.60517
2	1	295	788	1	2	14900	15300	2	2	1	0	100	2800	0	12000	4800	6000	4500	30200	10.3156
2	1	295	790	1	2	100	1250	2	4	0	0	100	0	0	0	1000	250	0	1350	7.20786
1	1	305	808	1	2	0	0	2	4	0	0	0	0	0	0	0	0	0	0
2	1	305	809	1	1	0	100	2	4	0	0	0	0	0	0	0	100	0	100	4.60517
2	3	307	812	1	4	0	0	2	4	0	0	0	0	0	0	0	0	0	0
2	2	307	813	1	2	0	0	2	4	0	0	0	0	0	0	0	0	0	0
2	1	308	815	1	2	0	0	2	4	0	0	0	0	0	0	0	0	0	0
1	1	317	833	1	4	150	1000	2	3	0	0	150	0	0	0	700	300	0	1150	7.04752
2	1	333	869	1	2	0	0	2	4	0	0	0	0	0	0	0	0	0	0
1	1	334	870	1	2	0	50	2	4	0	1	0	0	0	0	0	50	0	50	3.91202
2	1	334	871	1	2	0	0	2	4	0	1	0	0	0	0	0	0	0	0
1	1	335	873	1	2	0	0	2	4	0	0	0	0	0	0	0	0	0	0
2	2	339	880	1	2	50	3350	2	4	0	0	50	0	0	0	3000	350	0	3400	8.13153
2	3	363	938	1	2	150	0	2	0	0	1	150	0	0	0	0	0	0	150	5.01063
1	1	367	944	1	3	150	0	3	3	0	0	150	0	0	0	0	0	0	150	5.01063
2	1	367	945	1	3	0	0	2	3	0	0	0	0	0	0	0	0	0	0
2	1	368	946	1	2	100	0	2	0	0	0	100	0	0	0	0	0	0	100	4.60517
1	1	369	950	1	3	0	0	3	3	0	0	0	0	0	0	0	0	0	0
2	4	369	952	1	1	1150	0	3	0	0	0	150	0	0	1000	0	0	0	1150	7.04752
1	1	376	969	1	2	0	0	3	4	0	0	0	0	0	0	0	0	0	0
2	3	380	979	1	4	50	0	2	0	1	0	50	0	0	0	0	0	0	50	3.91202
2	1	380	981	1	2	100	0	3	0	0	0	100	0	0	0	0	0	0	100	4.60517
1	1	381	984	1	2	100	0	2	0	0	0	100	0	0	0	0	0	0	100	4.60517
2	4	385	995	1	1	400	0	2	0	0	0	100	0	0	300	0	0	0	400	5.99146
2	3	394	1018	1	4	150	0	2	2	1	0	150	0	0	0	0	0	0	150	5.01063
2	3	396	1024	1	4	100	0	1	4	0	0	100	0	0	0	0	0	0	100	4.60517
2	1	405	1041	1	2	0	0	2	4	0	0	0	0	0	0	0	0	0	0
2	1	406	1043	1	2	150	200	2	4	0	0	150	0	0	0	0	200	0	350	5.85793
2	1	439	1130	1	2	7900	2500	2	2	0	0	7900	0	0	0	2000	500	0	10400	9.24956
2	1	443	1139	1	2	1700	300	2	2	1	0	300	400	0	1000	0	300	0	2000	7.6009
1	1	447	1147	1	2	0	0	2	4	0	0	0	0	0	0	0	0	0	0
1	4	462	1189	1	2	0	0	3	4	0	0	0	0	0	0	0	0	0	0
2	1	464	1194	1	2	100	800	2	4	0	0	100	0	0	0	800	0	0	900	6.80239
2	4	468	1208	1	1	150	0	2	0	0	0	150	0	0	0	0	0	0	150	5.01063
2	1	469	1209	1	2	100	0	2	4	0	0	100	0	0	0	0	0	0	100	4.60517
1	1	470	1211	1	2	2650	150	2	0	0	0	150	0	0	2500	100	50	0	2800	7.93738
2	3	472	1217	1	4	100	0	1	0	1	0	100	0	0	0	0	0	0	100	4.60517
2	1	473	1218	1	2	0	0	2	0	0	0	0	0	0	0	0	0	0	0
2	1	475	1223	1	2	23000	13000	2	2	0	0	23000	0	0	0	7000	6000	0	36000	10.4913
2	1	477	1226	1	2	3500	2000	1	2	0	0	3500	0	0	0	0	2000	0	5500	8.6125
2	3	484	1240	1	4	0	1700	1	2	0	3	0	0	0	0	1500	200	0	1700	7.43838
1	4	521	1332	1	2	650	1050	3	2	0	0	0	0	0	650	800	250	0	1700	7.43838
1	1	523	1336	1	4	1000	0	1	2	0	0	200	0	0	800	0	0	0	1000	6.90775
2	1	609	1543	1	2	100	500	2	2	0	0	100	0	0	0	500	0	0	600	6.39693
2	1	610	1545	1	2	100	20	1	2	0	0	100	0	0	0	0	20	0	120	4.78749
1	1	628	1591	1	2	100	500	2	4	0	0	100	0	0	0	0	500	0	600	6.39693
2	1	633	1608	1	2	0	40	2	2	0	0	0	0	0	0	0	40	0	40	3.68888
2	1	636	1618	1	2	0	0	1	4	0	3	0	0	0	0	0	0	0	0
2	1	640	1627	1	2	0	200	2	2	0	0	0	0	0	0	0	200	0	200	5.29832
2	1	655	1664	1	2	6850	8400	1	4	0	0	850	0	0	6000	7000	1400	0	15250	9.63233
1	1	686	1740	1	4	500	1000	2	4	0	0	0	0	0	500	1000	0	0	1500	7.31322
1	1	708	1788	1	2	800	200	3	4	0	1	0	0	0	800	200	0	0	1000	6.90775
2	3	708	1790	1	3	800	200	2	4	0	1	0	0	0	800	200	0	0	1000	6.90775
1	1	709	1792	1	2	0	0	3	2	0	2	0	0	0	0	0	0	0	0
2	2	722	1821	1	2	0	20	2	4	0	0	0	0	0	0	0	20	0	20	2.99573
1	1	725	1828	1	2	8	0	2	4	0	1	0	8	0	0	0	0	0	8	2.07944
2	1	748	1882	1	2	0	1200	2	4	0	0	0	0	0	0	1200	0	0	1200	7.09008
1	1	751	1887	1	3	0	0	3	4	0	0	0	0	0	0	0	0	0	0
1	1	757	1902	1	3	0	0	1	4	0	0	0	0	0	0	0	0	0	0
1	4	778	1952	1	1	0	0	3	4	0	3	0	0	0	0	0	0	0	0
2	1	779	1954	1	3	0	0	2	4	0	0	0	0	0	0	0	0	0	0
1	1	783	1961	1	3	0	0	2	2	0	0	0	0	0	0	0	0	0	0
2	3	783	1963	1	4	0	0	1	0	0	3	0	0	0	0	0	0	0	0
2	3	792	1988	1	4	0	0	1	4	0	0	0	0	0	0	0	0	0	0
2	1	796	1998	1	3	0	0	2	4	0	0	0	0	0	0	0	0	0	0
1	1	805	2017	1	3	150	0	2	2	0	0	150	0	0	0	0	0	0	150	5.01063
2	1	831	2084	1	3	0	1300	2	4	0	0	0	0	0	0	1000	300	0	1300	7.17012
2	1	831	2084	1	3	0	1300	2	4	0	0	0	0	0	0	1000	300	0	1300	7.17012
1	4	836	2098	1	1	100	3300	2	2	0	0	100	0	0	0	2500	800	0	3400	8.13153
2	2	849	2123	1	2	0	0	2	4	0	0	0	0	0	0	0	0	0	0
2	1	862	2156	1	2	0	3050	2	4	0	0	0	0	0	0	3000	50	0	3050	8.0229
2	1	895	2232	1	2	0	0	2	4	0	0	0	0	0	0	0	0	0	0
2	1	924	2313	1	2	0	0	2	4	0	0	0	0	0	0	0	0	0	0
2	1	928	2321	1	2	0	0	1	4	0	0	0	0	0	0	0	0	0	0
2	1	931	2334	1	1	0	4000	2	4	0	0	0	0	0	0	4000	0	0	4000	8.29405
1	1	935	2344	1	3	0	0	1	3	0	0	0	0	0	0	0	0	0	0
1	1	939	2353	1	2	0	0	3	4	0	0	0	0	0	0	0	0	0	0
2	2	951	2385	1	2	0	0	2	4	0	0	0	0	0	0	0	0	0	0
1	3	961	2416	1	4	150	50	2	2	0	0	150	0	0	0	0	50	0	200	5.29832
2	1	979	2466	1	2	150	500	2	4	0	0	150	0	0	0	0	500	0	650	6.47697
2	1	1001	2531	1	4	0	650	2	4	0	0	0	0	0	0	500	150	0	650	6.47697
2	1	1007	2550	1	2	100	700	2	4	0	0	100	0	0	0	500	200	0	800	6.68461
1	1	1008	2551	1	2	0	0	2	4	0	0	0	0	0	0	0	0	0	0
2	1	1010	2556	1	2	0	800	2	4	0	0	0	0	0	0	0	800	0	800	6.68461
1	1	1036	2622	1	2	0	0	3	2	0	0	0	0	0	0	0	0	0	0
1	4	1050	2658	1	2	150	1600	2	1	1	0	150	0	0	0	1000	600	0	1750	7.46737
1	1	1054	2669	1	2	0	0	2	4	0	0	0	0	0	0	0	0	0	0
2	2	1058	2677	1	3	0	0	2	4	0	0	0	0	0	0	0	0	0	0
2	2	1058	2678	1	2	0	0	2	4	0	0	0	0	0	0	0	0	0	0
2	1	1069	2705	1	2	1700	0	2	4	0	0	0	0	0	1700	0	0	0	1700	7.43838
2	1	1074	2720	1	2	100	800	2	4	0	0	100	0	0	0	500	300	0	900	6.80239
2	3	1075	2721	1	4	100	2500	2	2	1	0	100	0	0	0	2000	500	0	2600	7.86327
2	1	1076	2723	1	2	0	0	1	4	0	0	0	0	0	0	0	0	0	0
2	1	1078	2728	1	2	100	2200	2	4	0	0	100	0	0	0	2000	200	0	2300	7.74066
2	1	1084	2740	1	3	0	0	2	4	0	0	0	0	0	0	0	0	0	0
2	3	1088	2751	1	4	0	3000	2	4	0	0	0	0	0	0	0	3000	0	3000	8.00637
2	1	1100	2782	1	2	0	700	2	2	0	0	0	0	0	0	500	200	0	700	6.55108
1	4	1100	2783	1	1	0	0	3	2	0	0	0	0	0	0	0	0	0	0
2	1	1122	2834	1	4	0	0	2	4	0	0	0	0	0	0	0	0	0	0
1	4	1123	2836	1	2	0	1000	3	4	0	0	0	0	0	0	500	500	0	1000	6.90775
1	1	1127	2847	1	2	0	0	2	4	0	0	0	0	0	0	0	0	0	0
1	1	1128	2851	1	2	0	0	2	4	0	0	0	0	0	0	0	0	0	0
1	1	1136	2876	1	2	0	0	3	4	0	2	0	0	0	0	0	0	0	0
2	1	1139	2883	1	3	100	0	2	2	0	0	100	0	0	0	0	0	0	100	4.60517
1	1	1141	2890	1	4	150	0	2	4	0	0	150	0	0	0	0	0	0	150	5.01063
2	1	1147	2907	1	2	100	0	2	4	0	0	100	0	0	0	0	0	0	100	4.60517
1	1	1150	2913	1	3	100	120	1	4	0	0	100	0	0	0	0	120	0	220	5.39363
2	4	1155	2931	1	2	4650	1350	2	4	0	0	150	2500	0	2000	1000	350	0	6000	8.69951
1	1	1157	2939	1	4	65000	20000	2	2	0	0	0	25000	0	40000	15000	5000	0	85000	11.3504
2	1	1158	2943	1	2	0	3000	2	0	0	0	0	0	0	0	1500	1500	0	3000	8.00637
2	1	1159	2945	1	2	0	900	2	3	1	3	0	0	0	0	500	400	0	900	6.80239
2	1	1165	2957	1	2	0	0	2	4	0	0	0	0	0	0	0	0	0	0
2	1	1167	2962	1	2	1700	3300	2	2	1	0	0	0	0	1700	2800	500	0	5000	8.51719
1	4	1198	3047	1	2	0	3200	2	4	0	0	0	0	0	0	2400	800	0	3200	8.07091
2	4	1219	3106	1	1	0	0	3	4	0	0	0	0	0	0	0	0	0	0
2	2	1245	3157	1	2	2000	500	2	2	0	0	0	1000	0	1000	500	0	0	2500	7.82405
1	1	1249	3169	1	2	0	0	2	3	0	0	0	0	0	0	0	0	0	0
2	1	1250	3172	1	2	0	0	2	3	0	0	0	0	0	0	0	0	0	0
2	1	1253	3179	1	1	2150	2300	2	2	0	0	100	0	0	2050	1500	800	0	4450	8.40066
1	1	1255	3185	1	3	100	500	2	4	0	0	100	0	0	0	0	500	0	600	6.39693
2	1	1263	3204	1	2	1100	200	2	4	0	0	100	0	0	1000	0	200	0	1300	7.17012
1	1	1291	3266	1	2	150	0	2	0	0	0	150	0	0	0	0	0	0	150	5.01063
2	4	1302	3287	1	1	0	0	3	4	0	0	0	0	0	0	0	0	0	0
2	1	1302	3289	1	3	100	0	2	4	0	0	100	0	0	0	0	0	0	100	4.60517
1	1	1313	3320	1	2	0	0	2	0	0	0	0	0	0	0	0	0	0	0
2	1	1313	3321	1	2	0	0	2	3	0	0	0	0	0	0	0	0	0	0
2	1	1314	3322	1	2	0	0	2	3	0	0	0	0	0	0	0	0	0	0
2	1	1315	3323	1	2	0	0	2	0	0	0	0	0	0	0	0	0	0	0
2	1	1316	3326	1	2	0	0	2	4	0	0	0	0	0	0	0	0	0	0
2	1	1317	3329	1	2	0	0	2	0	0	0	0	0	0	0	0	0	0	0
1	1	1317	3330	1	2	0	0	2	0	0	0	0	0	0	0	0	0	0	0
1	1	1321	3340	1	2	0	0	3	4	0	2	0	0	0	0	0	0	0	0
2	1	1334	3373	1	2	0	0	2	4	0	0	0	0	0	0	0	0	0	0
2	1	1339	3381	1	2	0	0	1	4	0	0	0	0	0	0	0	0	0	0
1	1	1369	3454	1	2	150	0	2	0	0	0	150	0	0	0	0	0	0	150	5.01063
2	1	1369	3455	1	2	0	0	2	3	0	0	0	0	0	0	0	0	0	0
2	1	1370	3460	1	2	0	0	2	3	0	0	0	0	0	0	0	0	0	0
2	1	1381	3485	1	2	800	2500	2	4	0	0	0	0	0	800	2000	500	0	3300	8.10168
2	1	1392	3508	1	2	0	0	2	4	0	0	0	0	0	0	0	0	0	0
1	1	1394	3511	1	2	3650	2000	1	4	0	0	150	0	0	3500	2000	0	0	5650	8.63941
2	3	1432	3604	1	2	0	0	2	4	0	1	0	0	0	0	0	0	0	0
2	1	1434	3607	1	2	0	0	2	4	0	0	0	0	0	0	0	0	0	0
2	1	1437	3612	1	2	150	0	2	4	0	3	150	0	0	0	0	0	0	150	5.01063
1	1	1438	3613	1	4	1500	1000	2	4	0	0	100	0	0	1400	1000	0	0	2500	7.82405
2	1	1477	3700	1	2	1650	100	2	4	0	0	150	0	0	1500	0	100	0	1750	7.46737
2	1	1478	3701	1	2	200	2500	2	2	0	0	200	0	0	0	2500	0	0	2700	7.90101
2	1	1487	3728	1	3	0	0	2	4	0	0	0	0	0	0	0	0	0	0
2	3	1488	3732	1	4	1500	2000	2	4	0	3	1000	0	0	500	2000	0	0	3500	8.16052
2	1	1494	3741	1	2	0	0	3	4	0	0	0	0	0	0	0	0	0	0
2	4	1503	3772	1	1	150	0	3	3	0		0	0	0	150	0	0	0	150	5.01063
2	1	1518	3811	1	3	100	100	2	4	0	1	100	0	0	0	0	100	0	200	5.29832
1	1	1521	3817	1	3	0	0	2	4	0	0	0	0	0	0	0	0	0	0
2	4	1521	3819	1	2	2625	400	3	4	0	3	325	500	0	1800	0	400	0	3025	8.01467
1	1	1526	3826	1	4	0	0	2	4	0	0	0	0	0	0	0	0	0	0
1	1	1527	3828	1	2	0	0	2	4	0	0	0	0	0	0	0	0	0	0
2	1	1527	3829	1	2	0	0	2	4	0	0	0	0	0	0	0	0	0	0
1	1	1542	3861	1	3	100	200	2	2	0	0	100	0	0	0	0	200	0	300	5.70378
2	1	1549	3873	1	3	0	1500	1	4	0	0	0	0	0	0	1500	0	0	1500	7.31322
2	1	1558	3894	1	3	1000	6000	1	3	0	0	500	0	500	0	5000	1000	0	7000	8.85366
1	1	1566	3911	1	2	0	0	2	1	0	0	0	0	0	0	0	0	0	0
2	1	1574	3932	1	3	0	0	1	4	0	0	0	0	0	0	0	0	0	0
1	1	1578	3940	1	2	0	0	2	4	0	0	0	0	0	0	0	0	0	0
2	1	1578	3941	1	2	0	150	2	0	0	0	0	0	0	0	0	150	0	150	5.01063
1	1	1580	3944	1	3	150	0	2	4	0	0	150	0	0	0	0	0	0	150	5.01063
2	1	1581	3947	1	2	150	0	2	4	0	0	150	0	0	0	0	0	0	150	5.01063
1	1	1594	3981	1	2	0	0	2	2	0	0	0	0	0	0	0	0	0	0
2	1	1598	3992	1	2	100	200	3	2	0	0	100	0	0	0	0	200	0	300	5.70378
2	3	1598	3993	1	4	100	100	2	2	0	0	100	0	0	0	0	100	0	200	5.29832
1	1	1599	3994	1	2	0	0	2	4	0	0	0	0	0	0	0	0	0	0
1	1	1601	4000	1	2	8800	2000	2	4	0	0	4100	0	3000	1700	2000	0	0	10800	9.2873
2	4	1601	4002	1	1	0	0	2	4	0		0	0	0	0	0	0	0	0
1	4	1602	4004	1	1	0	0	3	4	0		0	0	0	0	0	0	0	0
2	1	1605	4009	1	2	0	0	1	4	0	0	0	0	0	0	0	0	0	0
2	3	1606	4010	1	4	3100	6650	1	2	0	0	100	0	0	3000	6500	150	0	9750	9.18502
2	4	1615	4034	1	1	0	0	2	4	0	0	0	0	0	0	0	0	0	0
2	2	1615	4035	1	2	0	0	3	4	0	0	0	0	0	0	0	0	0	0
1	4	1616	4038	1	1	0	0	2	4	0	0	0	0	0	0	0	0	0	0
2	1	1617	4039	1	2	0	0	1	4	0	0	0	0	0	0	0	0	0	0
2	1	1618	4042	1	4	0	0	1	4	0	0	0	0	0	0	0	0	0	0
1	1	1627	4067	1	2	100	0	3	2	0	2	100	0	0	0	0	0	0	100	4.60517
2	3	1653	4124	1	3	100	0	2	2	0	3	100	0	0	0	0	0	0	100	4.60517
2	1	1658	4132	1	2	0	0	2	4	0	0	0	0	0	0	0	0	0	0
1	1	1659	4135	1	3	0	0	2	2	1	0	0	0	0	0	0	0	0	0
2	3	1664	4145	1	4	2200	100	1	2	0	3	200	0	0	2000	100	0	0	2300	7.74066
2	1	1669	4156	1	3	1600	300	2	4	0	0	100	0	0	1500	200	100	0	1900	7.54961
2	1	1698	4220	1	2	0	0	2	3	0	0	0	0	0	0	0	0	0	0
2	1	1701	4225	1	4	3000	1300	2	2	0	0	500	0	0	2500	1000	300	0	4300	8.36637
1	1	1701	4226	1	4	0	0	2	3	0	0	0	0	0	0	0	0	0	0
1	1	1702	4227	1	2	0	200	1	4	0	0	0	0	0	0	200	0	0	200	5.29832
2	1	1702	4228	1	2	0	400	1	2	0	0	0	0	0	0	400	0	0	400	5.99146
2	1	1713	4267	1	2	100	400	3	4	0	0	100	0	0	0	200	200	0	500	6.21461
2	1	1714	4269	1	2	1550	0	3	4	0	0	50	0	0	1500	0	0	0	1550	7.34601
2	1	1724	4296	1	2	0	60	2	4	0	0	0	0	0	0	0	60	0	60	4.09434
1	1	1727	4302	1	2	0	100	2	4	0	0	0	0	0	0	0	100	0	100	4.60517
1	1	1731	4309	1	2	0	0	3	4	0	3	0	0	0	0	0	0	0	0
2	1	1737	4322	1	2	0	0	2	4	0	0	0	0	0	0	0	0	0	0
1	1	1746	4349	1	2	3100	300	2	4	0	0	100	1500	0	1500	0	300	0	3400	8.13153
2	1	1756	4369	1	2	0	0	2	4	0	1	0	0	0	0	0	0	0	0
2	1	1760	4378	1	2	0	0	3	4	0	0	0	0	0	0	0	0	0	0
1	1	1766	4388	1	2	0	0	2	4	0	0	0	0	0	0	0	0	0	0
1	1	1767	4390	1	2	100	0	2	4	0	0	100	0	0	0	0	0	0	100	4.60517
2	3	1771	4400	1	3	50	800	2	4	0	0	50	0	0	0	600	200	0	850	6.74524
1	1	1775	4410	1	3	100	220	2	4	0	1	100	0	0	0	0	220	0	320	5.76832
1	1	1775	4411	1	1	600	450	2	4	0	0	100	0	0	500	0	450	0	1050	6.95655
2	1	1785	4427	1	2	0	0	2	4	0		0	0	0	0	0	0	0	0
1	1	1788	4431	1	2	0	0	2	4	0		0	0	0	0	0	0	0	0
1	1	1794	4443	1	3	0	0	2	2	0	0	0	0	0	0	0	0	0	0
1	4	1794	4448	1	1	0	0	3	2	0	0	0	0	0	0	0	0	0	0
2	1	1796	4454	1	2	0	0	3	1	0		0	0	0	0	0	0	0	0
2	1	1809	4482	1	2	100	0	3	2	0	0	100	0	0	0	0	0	0	100	4.60517
2	3	1816	4497	1	2	0	0	2	4	0		0	0	0	0	0	0	0	0
1	1	1824	4520	1	1	100	0	2	1	1	3	100	0	0	0	0	0	0	100	4.60517
1	1	1849	4575	1	2	0	0	2	4	0	0	0	0	0	0	0	0	0	0
2	1	1851	4579	1	2	0	0	2	4	0	1	0	0	0	0	0	0	0	0
2	1	1852	4581	1	1	0	0	2	4	0	0	0	0	0	0	0	0	0	0
2	2	1853	4582	1	2	0	0	2	4	0	0	0	0	0	0	0	0	0	0
1	1	1855	4585	1	2	0	0	2	4	0	0	0	0	0	0	0	0	0	0
2	1	1855	4586	1	2	1600	0	2	4	0	0	0	0	0	1600	0	0	0	1600	7.37776
2	1	1862	4601	1	2	150	1000	1	1	1	0	150	0	0	0	1000	0	0	1150	7.04752
1	1	1872	4626	1	2	0	0	3	4	0	0	0	0	0	0	0	0	0	0
2	2	1888	4659	1	2	0	0	1	4	0	3	0	0	0	0	0	0	0	0
1	1	1906	4695	1	3	100	100	1	4	0	0	100	0	0	0	0	100	0	200	5.29832
1	1	1926	4737	1	2	0	0	2	4	0	0	0	0	0	0	0	0	0	0
1	4	1935	4758	1	1	100	0	2	4	0	0	100	0	0	0	0	0	0	100	4.60517
2	1	1950	4794	1	2	50	740	2	2	0	0	50	0	0	0	600	140	0	790	6.67203
2	1	1955	4806	1	2	0	0	2	4	0	0	0	0	0	0	0	0	0	0
1	1	1958	4812	1	2	2600	1300	2	4	0	0	100	0	0	2500	1000	300	0	3900	8.26873
1	1	1960	4816	1	3	4550	29900	1	4	0	0	50	0	0	4500	7500	10400	12000	34450	10.4473
1	1	1963	4822	1	4	0	0	1	4	0	0	0	0	0	0	0	0	0	0
2	4	1963	4823	1	2	1300	2000	2	2	0		0	0	0	1300	2000	0	0	3300	8.10168
2	2	1969	4835	1	3	0	0	1	1	0	0	0	0	0	0	0	0	0	0
2	1	1979	4862	1	2	0	0	2	4	0	0	0	0	0	0	0	0	0	0
2	1	1985	4874	1	2	0	0	2	4	0	0	0	0	0	0	0	0	0	0
2	1	1986	4877	1	2	0	0	2	4	0	0	0	0	0	0	0	0	0	0
2	1	1999	4905	1	3	0	0	2	4	0	0	0	0	0	0	0	0	0	0
2	3	2003	4912	1	4	0	0	1	2	0	0	0	0	0	0	0	0	0	0
2	1	2005	4914	1	2	150	1100	2	4	0	0	150	0	0	0	1000	100	0	1250	7.1309
2	4	2018	4944	1	2	0	0	3	4	0	0	0	0	0	0	0	0	0	0
1	1	2035	4974	1	4	0	0	2	4	0	0	0	0	0	0	0	0	0	0
2	1	2035	4975	1	3	0	0	1	3	0	0	0	0	0	0	0	0	0	0
2	1	2040	4984	1	2	0	0	2	4	0	1	0	0	0	0	0	0	0	0
1	1	2043	4989	1	3	0	0	1	4	0	0	0	0	0	0	0	0	0	0
2	1	2047	5000	1	2	0	0	2	4	0	0	0	0	0	0	0	0	0	0
2	4	2052	5011	1	1	3150	500	2	2	0		0	0	0	3150	500	0	0	3650	8.20248
2	2	2058	5021	1	2	100	300	2	4	0	0	100	0	0	0	0	300	0	400	5.99146
2	1	2080	5056	1	2	0	0	2	4	0	0	0	0	0	0	0	0	0	0
2	1	2089	5074	1	2	0	0	2	4	0	1	0	0	0	0	0	0	0	0
1	1	2097	5093	1	4	0	0	2	4	0	0	0	0	0	0	0	0	0	0
2	1	2099	5100	1	3	0	0	2	4	0	0	0	0	0	0	0	0	0	0
2	2	2120	5147	1	2	0	0	2	2	0	3	0	0	0	0	0	0	0	0
2	1	2122	5153	1	2	0	0	2	4	0	0	0	0	0	0	0	0	0	0
2	2	2133	5187	1	2	200	0	3	2	1	0	200	0	0	0	0	0	0	200	5.29832
1	1	2137	5200	1	2	100	750	2	1	0	0	100	0	0	0	500	250	0	850	6.74524
2	1	2137	5201	1	2	0	2500	2	1	0	0	0	0	0	0	2200	300	0	2500	7.82405
2	1	2139	5206	1	2	100	2000	1	4	0	0	100	0	0	0	2000	0	0	2100	7.64969
1	3	2152	5230	1	4	0	0	2	2	1	0	0	0	0	0	0	0	0	0
2	1	2153	5232	1	3	0	0	2	4	0	0	0	0	0	0	0	0	0	0
2	1	2163	5255	1	3	0	0	1	2	0	0	0	0	0	0	0	0	0	0
1	2	2182	5309	1	4	100	0	1	2	0	0	100	0	0	0	0	0	0	100	4.60517
1	1	2196	5338	1	2	0	0	3	4	0	2	0	0	0	0	0	0	0	0
2	1	2199	5346	1	3	2500	0	2	4	0	0	0	0	0	2500	0	0	0	2500	7.82405
2	3	2220	5405	1	2	4850	7200	3	1	0	0	200	0	3000	1650	1600	5600	0	12050	9.39682
1	1	2221	5409	1	2	30	0	3	4	0	0	30	0	0	0	0	0	0	30	3.4012
2	1	2221	5410	1	2	200	200	2	4	0	0	200	0	0	0	0	200	0	400	5.99146
1	1	2237	5450	1	2	0	2500	2	4	0	0	0	0	0	0	2500	0	0	2500	7.82405
1	1	2239	5457	1	2	0	1900	1	4	0	3	0	0	0	0	1500	400	0	1900	7.54961
1	4	2240	5462	1	1	0	0	2	4	0	0	0	0	0	0	0	0	0	0
2	1	2243	5467	1	2	0	0	1	2	0	0	0	0	0	0	0	0	0	0
2	1	2245	5471	1	2	0	0	2	4	0	0	0	0	0	0	0	0	0	0
1	4	2266	5518	1	2	1650	400	2	4	0	0	100	0	0	1550	400	0	0	2050	7.62559
1	4	2283	5567	1	1	0	0	3	4	0	0	0	0	0	0	0	0	0	0
2	1	2292	5597	1	2	200	2300	2	4	0	0	200	0	0	0	2000	300	0	2500	7.82405
1	1	2300	5615	1	2	0	0	3	2	0	0	0	0	0	0	0	0	0	0
2	1	2312	5646	1	3	150	1300	1	2	1	0	150	0	0	0	1000	300	0	1450	7.27932
1	1	2317	5655	1	2	100	0	2	0	0	0	100	0	0	0	0	0	0	100	4.60517
2	3	2318	5656	1	4	150	0	2	0	0	0	150	0	0	0	0	0	0	150	5.01063
2	2	2322	5664	1	1	0	0	2	0	0	0	0	0	0	0	0	0	0	0
1	1	2323	5665	1	2	150	0	2	0	0	0	150	0	0	0	0	0	0	150	5.01063
2	4	2323	5668	1	1	0	0	2	0	0	0	0	0	0	0	0	0	0	0
1	1	2344	5706	1	4	0	0	2	0	0	0	0	0	0	0	0	0	0	0
1	4	2344	5708	1	2	0	0	3	4	0	0	0	0	0	0	0	0	0	0
1	4	2393	5823	1	2	0	0	3	4	0	0	0	0	0	0	0	0	0	0
2	1	2398	5831	1	4	150	0	1	2	0	0	150	0	0	0	0	0	0	150	5.01063
2	3	2402	5840	1	4	100	2000	1	2	0	0	100	0	0	0	2000	0	0	2100	7.64969
1	1	2406	5851	1	2	100	0	3	0	0	0	100	0	0	0	0	0	0	100	4.60517
2	1	2406	5852	1	2	100	0	2	4	0	0	100	0	0	0	0	0	0	100	4.60517
1	1	2409	5861	1	3	100	0	2	0	0	0	100	0	0	0	0	0	0	100	4.60517
2	2	2412	5869	1	4	100	0	2	0	0	0	100	0	0	0	0	0	0	100	4.60517
1	1	2420	5883	1	2	150	0	2	0	0	0	150	0	0	0	0	0	0	150	5.01063
2	1	2447	5954	1	3	0	0	1	4	0	0	0	0	0	0	0	0	0	0
2	1	2455	5973	1	4	150	500	1	4	0	0	150	0	0	0	0	500	0	650	6.47697
2	1	2471	6012	1	2	0	0	1	0	0	0	0	0	0	0	0	0	0	0
2	4	2476	6024	1	1	0	0	2	0	0	0	0	0	0	0	0	0	0	0
2	1	2481	6035	1	1	0	0	2	0	0	0	0	0	0	0	0	0	0	0
2	1	2544	6183	1	2	0	3600	2	2	0	0	0	0	0	0	3500	100	0	3600	8.18869
2	1	2548	6191	1	2	0	50	2	2	0	0	0	0	0	0	0	50	0	50	3.91202
2	1	2568	6245	1	2	0	0	2	4	0	0	0	0	0	0	0	0	0	0
2	2	2589	6306	1	3	1430	1600	2	2	0	0	300	0	0	1130	1600	0	0	3030	8.01632
2	1	2598	6336	1	2	0	0	2	3	0	0	0	0	0	0	0	0	0	0
2	1	2609	6360	1	4	0	0	2	2	0	0	0	0	0	0	0	0	0	0
2	3	2610	6362	1	4	0	0	1	2	0	3	0	0	0	0	0	0	0	0
1	4	2646	6465	1	1	0	0	2	4	0	0	0	0	0	0	0	0	0	0
1	1	2650	6475	1	2	100	150	2	4	0	0	100	0	0	0	0	150	0	250	5.52146
1	1	2656	6488	1	3	0	0	2	2	0	0	0	0	0	0	0	0	0	0
2	1	2707	6629	1	2	2200	850	2	0	1	0	200	500	0	1500	400	450	0	3050	8.0229
2	4	2731	6697	1	1	0	0	2	2	0	2	0	0	0	0	0	0	0	0
2	1	2732	6699	1	3	350	800	1	2	0	3	0	0	0	350	0	800	0	1150	7.04752
1	1	2740	6715	1	4	0	0	2	2	0	0	0	0	0	0	0	0	0	0
2	2	2741	6719	1	2	0	0	2	2	0	0	0	0	0	0	0	0	0	0
2	1	2755	6748	1	2	3900	550	3	2	0	2	1000	0	0	2900	300	250	0	4450	8.40066
2	1	2757	6754	1	2	0	40	2	2	0	3	0	0	0	0	0	40	0	40	3.68888
2	1	2790	6848	1	2	2000	2600	2	4	0	2	200	0	0	1800	2400	200	0	4600	8.43381
2	1	2793	6855	1	2	2500	1350	3	2	0	0	0	0	0	2500	1200	150	0	3850	8.25583
1	1	2796	6859	1	2	0	0	3	4	0	1	0	0	0	0	0	0	0	0
2	3	2811	6895	1	2	0	0	2	4	0	0	0	0	0	0	0	0	0	0
2	1	2814	6903	1	2	0	0	2	4	0	0	0	0	0	0	0	0	0	0
1	1	2816	6906	1	3	0	0	2	4	0	0	0	0	0	0	0	0	0	0
2	4	2816	6908	1	1	100	800	3	4	0	3	100	0	0	0	500	300	0	900	6.80239
1	1	2819	6914	1	2	8000	17000	3	2	0	2	8000	0	0	0	17000	0	0	25000	10.1266
2	1	2838	6954	1	2	150	250	2	4	0	0	150	0	0	0	0	250	0	400	5.99146
2	2	2855	6988	1	2	100	300	2	4	0	0	100	0	0	0	0	300	0	400	5.99146
2	3	2855	6990	1	4	1050	100	2	4	0	0	50	0	0	1000	0	100	0	1150	7.04752
2	4	2861	7006	1	1	1100	250	2	4	0	0	100	0	0	1000	0	250	0	1350	7.20786
2	4	2867	7018	1	1	0	0	2	4	0	0	0	0	0	0	0	0	0	0
2	1	2868	7019	1	2	0	0	2	4	0	0	0	0	0	0	0	0	0	0
1	1	2871	7026	1	2	1400	2400	2	2	0	0	1400	0	0	0	1400	1000	0	3800	8.24276
1	4	2879	7047	1	1	1500	200	3	3	0		0	0	0	1500	0	200	0	1700	7.43838
2	1	2892	7076	1	2	1000	0	2	2	0	0	500	250	0	250	0	0	0	1000	6.90775
1	1	2897	7088	1	2	1100	550	2	4	0	0	100	500	0	500	500	50	0	1650	7.40853
1	4	2902	7102	1	1	100	200	2	4	0	0	100	0	0	0	0	200	0	300	5.70378
1	1	2931	7161	1	2	0	200	3	2	0	0	0	0	0	0	0	200	0	200	5.29832
1	1	2932	7164	1	3	2000	500	2	4	0	0	1000	500	0	500	0	500	0	2500	7.82405
2	1	2937	7175	1	2	0	0	2	4	0	0	0	0	0	0	0	0	0	0
2	1	2955	7228	1	3	100	0	2	2	0	0	100	0	0	0	0	0	0	100	4.60517
1	1	2959	7236	1	2	100	200	2	2	0	0	100	0	0	0	0	200	0	300	5.70378
2	1	2961	7242	1	2	1500	1700	2	3	0	0	0	0	0	1500	1700	0	0	3200	8.07091
2	1	2966	7254	1	3	0	0	1	2	0	0	0	0	0	0	0	0	0	0
1	2	2971	7265	1	4	3000	5050	1	2	0		1000	0	500	1500	5000	50	0	8050	8.99343
1	1	2974	7273	1	3	3900	1300	2	4	0	0	1900	0	0	2000	1000	300	0	5200	8.55641
2	1	2975	7280	1	2	150	0	2	2	0	0	150	0	0	0	0	0	0	150	5.01063
1	1	2981	7297	1	2	0	0	2	4	0	0	0	0	0	0	0	0	0	0
2	1	2987	7310	1	2	1100	2700	1	4	0	0	100	0	0	1000	2000	700	0	3800	8.24276
1	1	2988	7313	1	4	1050	0	1	4	0	0	50	300	0	700	0	0	0	1050	6.95655
1	1	2996	7332	1	2	0	0	2	4	0	0	0	0	0	0	0	0	0	0
2	1	2996	7333	1	2	0	0	1	4	0	0	0	0	0	0	0	0	0	0
1	1	2999	7339	1	2	0	0	2	4	0	0	0	0	0	0	0	0	0	0
2	1	3027	7409	1	3	50	2200	2	2	0	0	50	0	0	0	1600	600	0	2250	7.71869
1	1	3032	7421	1	3	0	600	2	0	1	0	0	0	0	0	600	0	0	600	6.39693
2	1	3036	7432	1	2	0	300	2	4	0	0	0	0	0	0	300	0	0	300	5.70378
2	1	3047	7459	1	2	0	0	2	0	0	0	0	0	0	0	0	0	0	0
1	1	3060	7485	1	3	0	1600	2	1	0	0	0	0	0	0	1200	400	0	1600	7.37776
1	1	3103	7605	1	2	0	1600	2	2	0	0	0	0	0	0	1600	0	0	1600	7.37776
2	1	3104	7608	1	2	0	0	3	4	0	2	0	0	0	0	0	0	0	0
2	2	3130	7682	1	4	150	0	2	4	0	0	150	0	0	0	0	0	0	150	5.01063
2	2	3132	7685	1	3	150	0	1	4	0	0	150	0	0	0	0	0	0	150	5.01063
2	1	3134	7691	1	2	100	500	2	4	0	0	100	0	0	0	0	500	0	600	6.39693
1	1	3139	7709	1	2	100	1400	2	4	0	0	100	0	0	0	800	600	0	1500	7.31322
2	1	3139	7710	1	2	100	700	2	4	0	0	100	0	0	0	400	300	0	800	6.68461
1	4	3159	7764	1	1	0	0	2	2	0		0	0	0	0	0	0	0	0
2	4	3179	7814	1	1	0	1000	2	2	0	0	0	0	0	0	1000	0	0	1000	6.90775
2	2	3184	7827	1	2	50	350	2	4	0	0	50	0	0	0	200	150	0	400	5.99146
1	1	3187	7834	1	3	150	2400	2	4	0	0	150	0	0	0	1200	1200	0	2550	7.84385
2	1	3215	7897	1	3	0	0	2	4	0	0	0	0	0	0	0	0	0	0
2	1	3216	7899	1	3	0	0	2	4	0	0	0	0	0	0	0	0	0	0
2	1	3221	7912	1	4	0	800	2	2	0	0	0	0	0	0	800	0	0	800	6.68461
2	1	3238	7955	1	3	0	2400	2	2	0	0	0	0	0	0	2400	0	0	2400	7.78322
2	1	3247	7979	1	2	0	2500	2	0	1	0	0	0	0	0	2000	500	0	2500	7.82405
2	1	3251	7998	1	2	0	400	2	4	0	0	0	0	0	0	200	200	0	400	5.99146
1	1	3276	8055	1	2	0	0	3	0	0	0	0	0	0	0	0	0	0	0
2	1	3278	8062	1	2	28500	21200	2	4	0	2	0	8500	0	20000	14200	4000	3000	49700	10.8138
2	1	3281	8071	1	3	0	15000	2	2	0	0	0	0	0	0	10000	5000	0	15000	9.61581
2	1	3283	8076	1	2	4500	0	3	2	0	2	0	0	0	4500	0	0	0	4500	8.41183
2	1	3306	8140	1	2	100	20	2	4	0	0	0	0	0	100	0	20	0	120	4.78749
2	1	3311	8152	1	2	0	0	2	4	0	0	0	0	0	0	0	0	0	0
2	1	3316	8161	1	3	0	2200	1	2	1	3	0	0	0	0	1600	600	0	2200	7.69621
2	1	3317	8165	1	3	100	2300	1	4	0	0	100	0	0	0	1600	700	0	2400	7.78322
2	1	3320	8173	1	3	0	0	1	4	0	0	0	0	0	0	0	0	0	0
1	1	3324	8184	1	3	37000	6000	2	2	1	0	0	0	0	37000	0	6000	0	43000	10.669
2	1	3328	8196	1	2	0	0	1	4	0	0	0	0	0	0	0	0	0	0
2	2	3329	8197	1	2	1900	2400	3	0	0	0	0	0	0	1900	2000	400	0	4300	8.36637
2	1	3332	8203	1	4	0	0	2	2	0	0	0	0	0	0	0	0	0	0
1	1	3365	8284	1	3	100	100	2	4	0	0	100	0	0	0	0	100	0	200	5.29832
1	1	3370	8294	1	2	100	220	2	2	0	0	100	0	0	0	0	220	0	320	5.76832
2	4	3374	8305	1	2	0	0	3	4	0	0	0	0	0	0	0	0	0	0
1	1	3386	8333	1	3	1300	100	1	4	0	0	100	0	0	1200	0	100	0	1400	7.24423
2	1	3388	8339	1	2	0	0	3	4	0	0	0	0	0	0	0	0	0	0
1	1	3399	8369	1	4	300	50	2	2	0	0	50	0	0	250	0	50	0	350	5.85793
1	1	3431	8452	1	2	900	0	2	2	0	0	0	0	0	900	0	0	0	900	6.80239
2	1	3431	8453	1	2	0	1000	3	4	0	0	0	0	0	0	1000	0	0	1000	6.90775
2	1	3445	8480	1	2	1080	2850	1	4	0	0	0	0	0	1080	2400	450	0	3930	8.2764
1	1	3455	8503	1	2	200	0	2	4	0	0	200	0	0	0	0	0	0	200	5.29832
1	1	3469	8542	1	4	1000	0	2	4	0	0	0	0	0	1000	0	0	0	1000	6.90775
1	1	3475	8555	1	2	950	0	2	2	0	0	100	0	0	850	0	0	0	950	6.85646
1	4	3501	8635	1	1	830	300	2	2	0	0	0	0	0	830	0	300	0	1130	7.02997
1	1	3511	8654	1	2	0	700	2	4	0	0	0	0	0	0	500	200	0	700	6.55108
2	3	3529	8701	1	4	100	50	2	4	0	0	100	0	0	0	0	50	0	150	5.01063
2	3	3565	8806	1	3	5500	1000	3	4	0	1	500	0	0	5000	1000	0	0	6500	8.77956
2	1	3568	8814	1	2	3500	1000	1	2	0	3	0	0	0	3500	800	200	0	4500	8.41183
2	3	3593	8869	1	4	0	0	2	0	0	1	0	0	0	0	0	0	0	0
2	1	3603	8889	1	4	2550	200	2	2	0	0	150	0	0	2400	0	200	0	2750	7.91936
2	4	3624	8950	1	1	0	800	2	4	0	0	0	0	0	0	800	0	0	800	6.68461
1	1	3626	8955	1	4	100	100	2	4	0	0	0	0	0	100	0	100	0	200	5.29832
2	2	3633	8970	1	3	0	1500	1	4	0	0	0	0	0	0	800	700	0	1500	7.31322
2	1	3640	8997	1	2	1500	600	1	2	0	0	0	0	0	1500	600	0	0	2100	7.64969
2	1	3646	9021	1	2	0	0	2	4	0	1	0	0	0	0	0	0	0	0
1	1	3719	9201	1	2	1300	200	2	4	0	0	0	0	0	1300	0	200	0	1500	7.31322
1	1	3726	9219	1	3	150	0	2	2	0	0	150	0	0	0	0	0	0	150	5.01063
2	1	3746	9271	1	2	0	3500	3	4	0	0	0	0	0	0	0	3500	0	3500	8.16052
2	2	3748	9278	1	2	0	10400	3	4	0	0	0	0	0	0	2400	8000	0	10400	9.24956
1	4	3759	9310	1	2	0	0	2	4	0	0	0	0	0	0	0	0	0	0
2	1	3784	9378	1	3	10000	3200	1	4	0	0	0	0	0	10000	3200	0	0	13200	9.48797
2	1	3785	9381	1	2	150	4500	1	2	1	0	150	0	0	0	4000	500	0	4650	8.44462
2	1	3786	9383	1	4	150	1000	1	4	0	0	150	0	0	0	800	200	0	1150	7.04752
2	1	3788	9386	1	4	0	0	1	3	0	0	0	0	0	0	0	0	0	0
2	3	3789	9389	1	4	0	0	1	4	0	0	0	0	0	0	0	0	0	0
2	1	3795	9403	1	2	300	200	3	2	0	0	200	0	0	100	0	200	0	500	6.21461
1	1	3836	9522	1	2	0	0	2	1	1	3	0	0	0	0	0	0	0	0
2	1	3847	9547	1	2	1500	500	2	2	0	0	0	0	0	1500	0	500	0	2000	7.6009
1	1	3849	9550	1	2	2000	1500	3	2	0	0	0	0	0	2000	1500	0	0	3500	8.16052
2	1	3849	9551	1	2	0	0	2	4	0	0	0	0	0	0	0	0	0	0
1	1	3853	9564	1	2	0	0	2	4	0	0	0	0	0	0	0	0	0	0
2	3	3853	9566	1	4	0	0	1	4	0	0	0	0	0	0	0	0	0	0
2	1	3865	9597	1	2	100	400	3	4	0	0	100	0	0	0	0	400	0	500	6.21461
2	1	3886	9651	1	2	150	0	1	0	0	0	150	0	0	0	0	0	0	150	5.01063
2	4	3890	9660	1	1	600	3500	3	2	0	0	100	0	0	500	3000	500	0	4100	8.31874
2	3	3892	9664	1	4	16735	21000	2	4	0	0	50	0	0	16685	15000	6000	0	37735	10.5383
2	1	3941	9795	1	2	100	200	2	4	0	0	100	0	0	0	0	200	0	300	5.70378
2	1	3942	9799	1	2	0	0	2	0	0	0	0	0	0	0	0	0	0	0
2	1	3944	9805	1	2	0	0	2	4	0	0	0	0	0	0	0	0	0	0
2	1	3957	9837	1	2	150	7000	2	2	0	0	150	0	0	0	6000	1000	0	7150	8.87487
1	1	3964	9854	1	2	4000	1500	2	4	0	0	0	0	2000	2000	1000	500	0	5500	8.6125
2	1	3964	9855	1	2	500	600	2	4	0	0	0	0	0	500	500	100	0	1100	7.00307
2	1	3970	9875	1	2	3300	4000	2	2	0	0	0	0	0	3300	2000	2000	0	7300	8.89563
1	1	3977	9892	1	4	0	0	2	4	0	0	0	0	0	0	0	0	0	0
2	1	3977	9893	1	3	4000	0	1	1	0	0	0	0	0	4000	0	0	0	4000	8.29405
1	1	3979	9896	1	3	100	2500	1	4	0	0	100	0	0	0	0	2500	0	2600	7.86327
2	1	3979	9897	1	3	150	500	1	4	0	0	150	0	0	0	500	0	0	650	6.47697
1	1	4002	9947	1	3	0	3300	2	4	0	0	0	0	0	0	3000	300	0	3300	8.10168
2	2	4020	9996	1	2	0	0	2	4	0	0	0	0	0	0	0	0	0	0
2	4	4024	10003	1	2	0	0	3	0	0	0	0	0	0	0	0	0	0	0
1	4	4044	10049	1	2	0	0	3	2	0	0	0	0	0	0	0	0	0	0
2	1	4054	10073	1	2	150	0	2	4	0	0	150	0	0	0	0	0	0	150	5.01063
1	1	4057	10081	1	4	0	0	2	4	0	0	0	0	0	0	0	0	0	0
2	1	4060	10092	1	2	0	0	2	4	0	0	0	0	0	0	0	0	0	0
2	2	4069	10116	1	3	0	200	2	0	0	0	0	0	0	0	0	200	0	200	5.29832
2	1	4078	10139	1	2	0	0	2	4	0	0	0	0	0	0	0	0	0	0
2	1	4086	10157	1	3	150	500	1	0	1	0	150	0	0	0	500	0	0	650	6.47697
2	1	4089	10162	1	3	0	0	1	4	0	0	0	0	0	0	0	0	0	0
1	1	4115	10228	1	2	40	870	3	4	0	0	0	0	0	40	600	270	0	910	6.81344
1	4	4140	10290	1	2	0	0	2	4	0	0	0	0	0	0	0	0	0	0
2	4	4159	10339	1	1	2000	1700	3	4	0	0	0	0	0	2000	1200	500	0	3700	8.21609
2	1	4200	10439	1	3	0	0	2	4	0	3	0	0	0	0	0	0	0	0
2	1	4235	10533	1	2	150	0	1	4	0	0	150	0	0	0	0	0	0	150	5.01063
2	4	4245	10567	1	1	0	0	2	4	0	0	0	0	0	0	0	0	0	0
1	1	4285	10671	1	4	0	600	2	3	0	0	0	0	0	0	500	100	0	600	6.39693
2	1	4285	10672	1	4	0	0	2	4	0	0	0	0	0	0	0	0	0	0
1	1	4310	10730	1	2	150	0	2	4	0	0	150	0	0	0	0	0	0	150	5.01063
1	1	4345	10822	1	4	0	0	2	0	0	0	0	0	0	0	0	0	0	0
2	1	4345	10823	1	3	0	0	2	4	0	0	0	0	0	0	0	0	0	0
2	1	4354	10842	1	4	150	0	1	4	0	0	150	0	0	0	0	0	0	150	5.01063
1	1	4370	10879	1	2	50	200	2	4	0	0	50	0	0	0	0	200	0	250	5.52146
2	1	4378	10899	1	2	21000	19800	2	1	0	0	0	0	0	21000	10800	9000	0	40800	10.6164
1	1	4397	10943	1	3	0	0	2	4	0	0	0	0	0	0	0	0	0	0
1	1	4411	10970	1	2	6000	3600	3	2	0	0	0	0	0	6000	2600	1000	0	9600	9.16952
2	1	4426	11016	1	2	2100	0	1	2	0	0	100	0	0	2000	0	0	0	2100	7.64969
1	1	4434	11035	1	2	0	0	2	4	0	0	0	0	0	0	0	0	0	0
2	1	4494	11178	1	3	5350	2400	2	0	1	0	50	0	3000	2300	2400	0	0	7750	8.95545
2	2	4502	11207	1	2	0	0	1	2	0	0	0	0	0	0	0	0	0	0
1	1	4504	11212	1	2	1420	1420	3	4	0	1	80	100	470	770	1200	220	0	2840	7.95156
1	1	4511	11231	1	4	1800	1500	1	2	0	0	0	0	0	1800	1500	0	0	3300	8.10168
2	1	4522	11265	1	4	0	0	2	4	0	0	0	0	0	0	0	0	0	0
2	1	4564	11371	1	2	0	0	2	4	0	0	0	0	0	0	0	0	0	0
2	1	4577	11411	1	2	2700	0	2	2	1	0	0	0	0	2700	0	0	0	2700	7.90101
2	1	4631	11537	1	2	0	0	2	4	0	0	0	0	0	0	0	0	0	0
2	1	4678	11645	1	2	100	0	2	4	0	0	100	0	0	0	0	0	0	100	4.60517
1	1	4693	11680	1	3	0	3500	2	1	1	0	0	0	0	0	3000	500	0	3500	8.16052
1	1	4731	11762	1	4	1500	1600	1	3	0	0	0	0	0	1500	1600	0	0	3100	8.03916
2	3	4738	11777	1	4	3100	5700	2	4	0	0	100	0	0	3000	5000	700	0	8800	9.08251
2	1	4749	11808	1	2	700	20	3	4	0	0	50	0	0	650	0	20	0	720	6.57925
1	1	4770	11860	1	2	100	250	2	4	0	0	100	0	0	0	0	250	0	350	5.85793
2	1	4823	11974	1	3	0	0	2	4	0	0	0	0	0	0	0	0	0	0
1	1	4878	12117	1	3	0	0	1	1	0	1	0	0	0	0	0	0	0	0
1	1	4883	12129	1	2	150	0	1	4	0	0	150	0	0	0	0	0	0	150	5.01063
2	1	4888	12140	1	2	100	100	2	2	0	0	100	0	0	0	0	100	0	200	5.29832
2	1	4900	12168	1	2	500	0	2	4	0	3	0	0	0	500	0	0	0	500	6.21461
2	3	4901	12170	1	4	0	0	2	2	0	0	0	0	0	0	0	0	0	0
2	1	4919	12213	1	2	0	0	2	2	0	0	0	0	0	0	0	0	0	0
2	1	4971	12345	1	2	10000	3900	3	2	0	0	6000	0	0	4000	600	300	3000	13900	9.53964
1	4	4973	12351	1	1	1000	0	3	2	0		500	0	0	500	0	0	0	1000	6.90775
2	1	4977	12363	1	4	1600	2100	2	2	1	3	0	0	0	1600	600	1500	0	3700	8.21609
2	2	5020	12471	1	2	1150	1200	3	4	0	0	0	0	0	1150	900	300	0	2350	7.76217
1	1	5073	12602	1	2	1400	500	1	2	0	3	0	0	0	1400	300	200	0	1900	7.54961
2	3	5119	12701	1	3	0	1800	2	1	0	0	0	0	0	0	1800	0	0	1800	7.49554
1	3	5132	12748	1	4	10000	0	2	2	0	0	0	0	0	10000	0	0	0	10000	9.21034
2	1	5148	12787	1	2	2750	0	2	4	0	0	0	0	0	2750	0	0	0	2750	7.91936
2	1	5154	12804	1	3	4000	0	2	0	0	0	0	0	0	4000	0	0	0	4000	8.29405
2	1	5156	12811	1	2	0	0	2	2	1	0	0	0	0	0	0	0	0	0
1	1	5166	12837	1	2	0	0	2	3	0	0	0	0	0	0	0	0	0	0
2	2	5171	12852	1	3	500	0	2	4	0	0	0	0	0	500	0	0	0	500	6.21461
2	1	5173	12858	1	3	0	0	1	4	0	0	0	0	0	0	0	0	0	0
2	1	5200	12928	1	2	150	1600	2	4	0	0	150	0	0	0	1400	200	0	1750	7.46737
1	1	5207	12941	1	2	100	500	2	1	0	0	100	0	0	0	0	500	0	600	6.39693
2	1	5207	12943	1	2	100	1450	1	1	0	0	100	0	0	0	1200	250	0	1550	7.34601
2	1	5213	12957	1	2	0	0	1	4	0	0	0	0	0	0	0	0	0	0
2	1	5229	12996	1	3	0	0	1	4	0	0	0	0	0	0	0	0	0	0
1	1	5256	13063	1	2	0	0	3	4	0	0	0	0	0	0	0	0	0	0
1	4	5275	13111	1	1	0	0	2	4	0	0	0	0	0	0	0	0	0	0
2	1	5285	13136	1	4	150	12000	2	2	0	0	150	0	0	0	3000	5000	4000	12150	9.40508
2	1	5314	13207	1	2	0	4400	2	4	0	0	0	0	0	0	4000	400	0	4400	8.38936
2	2	5330	13245	1	2	0	10000	2	4	0	0	0	0	0	0	8000	2000	0	10000	9.21034
2	1	5330	13247	1	4	2000	0	2	2	0	0	0	0	0	2000	0	0	0	2000	7.6009
1	1	5349	13301	1	2	0	300	2	4	0	0	0	0	0	0	0	300	0	300	5.70378
1	1	5374	13357	1	2	50	8000	2	1	0	0	50	0	0	0	8000	0	0	8050	8.99343
2	4	5387	13385	1	1	4100	4400	2	1	1	0	500	0	0	3600	2600	1800	0	8500	9.04782
1	1	5392	13395	1	3	2000	0	2	2	1	0	500	0	0	1500	0	0	0	2000	7.6009
1	1	5403	13421	1	3	2000	0	2	4	0	0	2000	0	0	0	0	0	0	2000	7.6009
1	2	5412	13444	1	2	1850	2450	2	4	0	0	50	0	0	1800	2000	450	0	4300	8.36637
2	1	5419	13458	1	2	100	0	1	3	0	0	100	0	0	0	0	0	0	100	4.60517
2	1	5420	13459	1	2	0	0	1	0	0	0	0	0	0	0	0	0	0	0
2	1	5432	13486	1	2	0	0	2	4	0	0	0	0	0	0	0	0	0	0
2	2	5457	13545	1	3	3000	0	1	4	0	0	0	0	0	3000	0	0	0	3000	8.00637
2	1	5468	13570	1	2	0	0	1	4	0	0	0	0	0	0	0	0	0	0
1	1	5476	13594	1	4	100	20	2	2	0	0	100	0	0	0	0	20	0	120	4.78749
1	1	5501	13655	1	2	0	0	1	4	0	0	0	0	0	0	0	0	0	0
2	1	5599	13893	1	2	100	50	2	0	0	0	100	0	0	0	0	50	0	150	5.01063
2	2	5605	13906	1	2	20	2000	1	1	0	0	20	0	0	0	0	2000	0	2020	7.61085
1	1	5631	13960	1	4	0	4500	2	2	1	0	0	0	0	0	3500	1000	0	4500	8.41183
2	2	5633	13963	1	2	1000	100	1	4	0	3	0	0	0	1000	0	100	0	1100	7.00307
2	1	5647	14004	1	2	108	2600	1	2	0	0	108	0	0	0	2000	600	0	2708	7.90397
2	4	5695	14110	1	1	0	0	2	0	0	0	0	0	0	0	0	0	0	0
1	1	5717	14163	1	2	0	0	2	4	0	0	0	0	0	0	0	0	0	0
2	2	5725	14182	1	2	0	0	2	4	0	0	0	0	0	0	0	0	0	0
2	2	5747	14231	1	2	0	0	2	4	0	0	0	0	0	0	0	0	0	0
2	1	5755	14252	1	2	1900	400	2	2	0	0	50	0	0	1850	400	0	0	2300	7.74066
2	1	5767	14279	1	2	0	0	1	4	0	1	0	0	0	0	0	0	0	0
2	1	5769	14286	1	2	150	0	2	3	0	0	150	0	0	0	0	0	0	150	5.01063
2	1	5770	14287	1	3	150	0	2	0	0	0	150	0	0	0	0	0	0	150	5.01063
1	1	5770	14288	1	3	150	0	1	0	0	0	150	0	0	0	0	0	0	150	5.01063
1	4	5770	14289	1	1	0	0	3	3	0	0	0	0	0	0	0	0	0	0
1	1	5771	14292	1	2	150	0	2	3	0	0	150	0	0	0	0	0	0	150	5.01063
2	1	5771	14293	1	2	0	0	2	3	0	0	0	0	0	0	0	0	0	0
2	1	5772	14295	1	2	0	0	2	0	0	0	0	0	0	0	0	0	0	0
1	1	5773	14297	1	4	100	0	1	0	0	0	100	0	0	0	0	0	0	100	4.60517
2	1	5818	14399	1	2	0	0	2	4	0	0	0	0	0	0	0	0	0	0
1	1	5826	14413	1	3	0	0	2	3	0	0	0	0	0	0	0	0	0	0
2	1	5826	14414	1	3	0	0	2	3	0	0	0	0	0	0	0	0	0	0
1	1	5828	14416	1	3	0	0	2	3	0	0	0	0	0	0	0	0	0	0
2	1	5828	14417	1	3	0	0	2	3	0	0	0	0	0	0	0	0	0	0
2	1	5871	14517	1	3	0	0	1	4	0	0	0	0	0	0	0	0	0	0
1	1	5878	14529	1	2	100	2100	2	4	0	0	100	0	0	0	1600	500	0	2200	7.69621
2	1	5878	14530	1	2	100	1000	2	2	0	0	100	0	0	0	0	1000	0	1100	7.00307
1	4	5879	14533	1	2	150	1600	3	2	0	0	150	0	0	0	1200	400	0	1750	7.46737
2	1	5885	14548	1	2	100	1900	2	4	0	0	100	0	0	0	1400	500	0	2000	7.6009
1	2	5888	14556	1	3	0	0	2	4	0	0	0	0	0	0	0	0	0	0
2	1	5902	14592	1	2	100	0	2	0	0	0	100	0	0	0	0	0	0	100	4.60517
1	1	5905	14600	1	4	0	0	1	0	0	0	0	0	0	0	0	0	0	0
2	2	5916	14635	1	2	0	0	3	0	0	0	0	0	0	0	0	0	0	0
2	1	5918	14641	1	2	0	0	2	4	0	0	0	0	0	0	0	0	0	0
1	1	5934	14671	1	3	0	1500	2	4	0	0	0	0	0	0	1000	500	0	1500	7.31322
2	1	5934	14672	1	3	0	0	2	4	0	0	0	0	0	0	0	0	0	0
2	1	5938	14679	1	2	100	0	3	4	0	0	100	0	0	0	0	0	0	100	4.60517
1	1	5939	14682	1	2	0	0	3	4	0	0	0	0	0	0	0	0	0	0
1	1	5949	14701	1	2	0	0	2	3	0	0	0	0	0	0	0	0	0	0
1	1	5949	14701	1	2	0	0	2	3	0	0	0	0	0	0	0	0	0	0
1	1	5955	14711	1	3	0	0	1	4	0	0	0	0	0	0	0	0	0	0
1	1	5962	14733	1	2	100	0	2	4	0	0	100	0	0	0	0	0	0	100	4.60517
2	1	5969	14750	1	2	100	0	1	4	0	0	100	0	0	0	0	0	0	100	4.60517
2	1	5975	14771	1	2	100	0	2	0	0	0	100	0	0	0	0	0	0	100	4.60517
2	1	6023	14876	1	3	100	0	2	4	0	0	100	0	0	0	0	0	0	100	4.60517
2	1	6031	14891	1	2	0	1300	2	2	0	0	0	0	0	0	1000	300	0	1300	7.17012
1	1	6038	14912	1	2	50	0	2	4	0	0	50	0	0	0	0	0	0	50	3.91202
1	1	6056	14958	1	2	0	100	2	4	0	0	0	0	0	0	0	100	0	100	4.60517
2	1	6061	14972	1	2	0	0	2	4	0	0	0	0	0	0	0	0	0	0
1	1	6074	14999	1	4	0	0	2	4	0	0	0	0	0	0	0	0	0	0
2	1	6074	15000	1	3	0	0	2	4	0	0	0	0	0	0	0	0	0	0
1	4	6079	15009	1	2	0	0	3	2	0	0	0	0	0	0	0	0	0	0
2	3	6080	15011	1	4	150	0	2	4	0	3	0	0	0	150	0	0	0	150	5.01063
2	1	6083	15016	1	2	500	0	2	2	0	0	0	0	0	500	0	0	0	500	6.21461
2	1	6110	15085	1	2	150	1150	2	2	0	3	0	0	0	150	1000	150	0	1300	7.17012
2	1	6116	15097	1	2	100	800	2	4	0	0	100	0	0	0	800	0	0	900	6.80239
2	1	6144	15171	1	2	1500	2500	2	2	0	0	0	0	0	1500	2000	500	0	4000	8.29405
1	1	6145	15174	1	4	0	400	2	4	0	0	0	0	0	0	400	0	0	400	5.99146
2	1	6165	15220	1	2	0	0	1	4	0	0	0	0	0	0	0	0	0	0
1	1	6166	15223	1	2	150	0	2	4	0	0	150	0	0	0	0	0	0	150	5.01063
2	3	6179	15255	1	3	50	0	2	4	0	2	50	0	0	0	0	0	0	50	3.91202
2	1	6215	15335	1	2	0	0	1	4	0	0	0	0	0	0	0	0	0	0
1	1	6237	15379	1	2	300	1720	2	2	0	0	150	0	0	150	1600	120	0	2020	7.61085
2	4	6285	15495	1	1	0	800	2	2	0	0	0	0	0	0	500	300	0	800	6.68461
2	1	6316	15561	1	2	0	600	2	4	0	0	0	0	0	0	600	0	0	600	6.39693

## Sheet: Description_categorical_var
	Variable	Code	Description
	Sex	1	Male
		2	Female
	mstatus_re	1	Married
		2	Divorced/separated
		3	Widowed
		4	Never married
	Age group	1	15-19
		2	20-49
		3	50-64
		4	65 and above
	education_re_new	1	No formal education
		2	Primary level
		3	Secondary and above
	Occupation	1	Business, craftsman
		2	Civil servant, Private sector
		3	Casual worker, Craftsman, Remittances, Social cash transfer
	Disease	0	Tuberculusis
		1	Asthma
		2	COPD
		3	Bronchitis
		4	LRTI
	commorb_new	0	No comorbidity
		1	Comorbidity
